# Supplementary material for: Improving the Reliability of Literature Reviews: Detection of Retracted Articles through Academic Search Engines
Source: Eur J Investig Health Psychol Educ. 2022 May 4;12(5):458–64. doi: 10.3390/ejihpe12050034 (PMC9140878; doi:10.3390/ejihpe12050034)
Supplement: Supplementary file 1 [file ejihpe-12-00034-s001.zip]

Archive with 1 entries (1 files):
- ejihpe-1676050-supplementary.xlsx
