# Supplementary material for: Improving the Reliability of Literature Reviews: Detection of Retracted Articles through Academic Search Engines
Source: Eur J Investig Health Psychol Educ. 2022 May 4;12(5):458–64. doi: 10.3390/ejihpe12050034 (PMC9140878; doi:10.3390/ejihpe12050034)
Supplement: Supplementary file 1 [file ejihpe-12-00034-s001.zip › ejihpe-1676050-supplementary.xlsx]

## Sheet: Hoja 1
Title/Journal -	Original Paper Date/PubMedID/DOI	Retraction or Other Notices Date/PubMedID/DOI
The Role of Allograft Inflammatory Factor-1 in the Effects of Experimental Diabetes on B Cell Functions in the Heart	09/11/2018 30258845 10.3389/fcvm.2018.00126	11/12/2021 34869706 10.3389/fcvm.2018.00126
Fatal Outcomes from COVID-19 in Diabetes Patients and its Management: Impact of Diabetes and Other Comorbidities in COVID-19	08/20/2021 34077350 10.2174/1573399817666210601161128	08/20/2021 34077350 10.2174/1573399817666210601161128
The effect of sedentary time on the results of exercise therapy in patients with peripheral arterial disease complicated with type 2 diabetes	05/01/2021 34044553 10.21037/apm-21-773	08/01/2021 34488418 10.21037/apm-2021-06
MicroRNA-219 decreases hippocampal long-term potentiation inhibition and hippocampal neuronal cell apoptosis in type 2 diabetes mellitus mice by suppressing the NMDAR signaling pathway	05/27/2018 29804319 10.1111/cns.12981	07/30/2021 00000000 10.1111/cns.13709
Urinary Manganese Levels and Risk of Gestational Diabetes Mellitus: A Prospective Cohort Study (P18-078-19)	06/13/2019 00000000 10.1093/cdn/nzz039.P18-078-19	07/06/2021 34241599 10.1093/cdn/nzab091
MicroRNA-30d preserves pancreatic islet β-cell function through negative regulation of the JNK signaling pathway via SOCS3 in mice with streptozotocin-induced diabetes mellitus	04/16/2018 29663360 10.1002/jcp.26569	06/30/2021 34191288 10.1002/jcp.30479
Metformin Decreases Insulin Resistance in Type 1 Diabetes Through Regulating P53 and RAP2A in vitro and in vivo	06/17/2020 32606605 10.2147/DDDT.S249557	06/08/2021 34135572 10.2147/DDDT.S322990
Effects of Selenium Supplementation on Gene Expression Levels of Inflammatory Cytokines and Vascular Endothelial Growth Factor in Patients with Gestational Diabetes	05/21/2017 28528475 10.1007/s12011-017-1045-8	02/28/2021 00000000 10.1007/s12011-017-1045-8
The Effect of Zinc Supplementation on Expressed Levels of Peroxisome Proliferator-Activated Receptor Gamma and Glucose Transporter Type 1 Genes in Newborns of Women with Gestational Diabetes Mellitus	06/22/2016 27334434 10.1007/s12011-016-0788-y	02/28/2021 00000000 10.1007/s12011-016-0788-y
Effects of microRNA-21 on Nerve Cell Regeneration and Neural Function Recovery in Diabetes Mellitus Combined with Cerebral Infarction Rats by Targeting PDCD4	04/07/2017 28389999 10.1007/s12035-017-0484-8	02/22/2021 33616860 10.1007/s12035-021-02334-9
Endothelial progenitor cells deliver exogenous miR-126 via exosomes to accelerate wound healing in diabetes mellitus	12/31/2020 33722509 10.1016/j.jdiacomp.2020.107844	12/31/2020 33722509 10.1016/j.jdiacomp.2020.107844
Placental serotonin systems in pregnancy metabolic complications associated with maternal obesity and gestational diabetes mellitus	02/07/2019 30738809 10.1016/j.bbadis.2019.01.017	12/28/2020 33384199 10.1016/j.bbadis.2020.166035
Increased Subclinical Focal and Diffuse Myocardial Fibrosis by Cardiac MRI in Asymptomatic Patients With Type 2 Diabetes Mellitus and No Obstructive Coronary Disease	11/08/2020 00000000 10.1016/j.hlc.2020.09.134	11/08/2020 00000000 10.1016/j.hlc.2020.09.134
The Effects of Synbiotic Supplementation on Carotid Intima-Media Thickness, Biomarkers of Inflammation, and Oxidative Stress in People with Overweight, Diabetes, and Coronary Heart Disease: a Randomized, Double-Blind, Placebo-Controlled Trial	10/27/2017 29079990 10.1007/s12602-017-9343-1	09/08/2020 00000000 10.1007/s12602-017-9343-1
The Effects of Synbiotic Supplementation on Pregnancy Outcomes in Gestational Diabetes	08/07/2017 28786012 10.1007/s12602-017-9313-7	09/08/2020 00000000 10.1007/s12602-017-9313-7
No Deleterious Effect of Lockdown Due to COVID-19 Pandemic on Glycaemic Control, Measured by Glucose Monitoring, in Adults with Type 1 Diabetes	05/12/2020 32396400 10.1089/dia.2020.0184	07/27/2020 32755508 10.1089/dia.2020.0184.retract
The mechanism of hsa-miR-424-5 combining PD-1 through mTORC signaling pathway to stimulate immune effect and participate in type 1 diabetes	03/27/2020 32010928 10.1042/BSR20193800	06/24/2020 32579206 10.1042/BSR-20193800_EOC
The effects of magnesium and vitamin E co-supplementation on parameters of glucose homeostasis and lipid profiles in patients with gestational diabetes	07/20/2018 30025522 10.1186/s12944-018-0814-5	05/29/2020 00000000 10.1186/s12944-018-0814-5
Effects of curcumin on glycemic control and lipid profile in prediabetes and type 2 diabetes mellitus: A systematic review and meta-analysis	04/23/2019 31013312 10.1371/journal.pone.0215840	05/22/2020 32442218 10.1371/journal.pone.0233919
A Review on the Role of Irisin in Insulin Resistance and Type 2 Diabetes Mellitus	12/31/2017 30151293 10.3831/KPI.2017.20.029	03/31/2020 32322435 10.3831/KPI.2020.23.007
Effects of GABAB receptor activation on spatial cognitive function and hippocampal neurons in rat models of type 2 diabetes mellitus	01/19/2018 29176000 10.1042/BSR20171184	03/09/2020 32149328 10.1042/BSR-20171184_RET
Al Kharj diabetic patients’ perception about diabetes mellitus using revised-illness perception questionnaire (IPQ-R)	02/02/2018 29390962 10.1186/s12875-018-0713-x	11/05/2019 31690280 10.1186/s12875-019-1043-3
Results of Bioabsorbable Vascular Endoprosthesis Implantation in Patients with Coronary Heart Disease with Concomitant Type II Diabetes Mellitus	01/01/2016 00000000 10.17116/kardio2016969-14	09/19/2019 00000000 Unavailable
Phosphorylated Glycogen Synthase Kinase-3ß (GSK-3ß) Improves Cognition in Rats with Diabetes-Associated Cognitive Decline	05/06/2019 31057171 10.12659/MSM.914653	08/21/2019 31433795 10.12659/MSM.919343
Estimation of salivary and serum alkaline phosphatase level as a diagnostic marker in type 2 diabetes mellitus with periodontal health and disease: A clinico biochemical study	12/14/2018 30651701 10.4103/jomfp.JOMFP_212_18	08/20/2019 31516259 10.4103/0973-029X.264838
Do different bariatric surgery procedures impact hepassocin plasma levels in patients with type 2 diabetes mellitus	08/06/2019 00000000 10.1016/j.livres.2019.07.001	08/06/2019 00000000 10.1016/j.livres.2019.07.001
Correction of Microcirculation Disorders with Capillarotherapy in Patients with Type I Diabetes and Assessment of its Efficiency	01/01/2016 00000000 Unavailable	07/24/2019 00000000 Unavailable
Estimation of the Efficiency of Application of Different Kinds of Capillarotherapy for Correction of Microcirculation Disorders in Patients with Type I Diabetes Mellitus	01/01/2016 00000000 Unavailable	07/24/2019 00000000 Unavailable
Rationale for the use of capillary therapy in patients with type I diabetes mellitus and the effect of capillary therapy on microcirculation parameters	01/01/2016 00000000 Unavailable	07/24/2019 00000000 Unavailable
The Application of Capillarotherapy in Patients with Type I Diabetes and its Influence on the Parametric Characteristics of the Capillars	01/01/2016 00000000 Unavailable	07/24/2019 00000000 Unavailable
Discrepancy in insulin regulation between gestational diabetes mellitus (GDM) platelets and placenta	02/26/2016 26921319 10.1074/jbc.M116.713693	06/14/2019 31201244 10.1074/jbc.W119.009465
Muscle-derived Satellite Cells for Treating Type 1 Diabetes in Rats (Rattus norvegicus)	01/10/2018 29319179 10.1002/jcp.26437	05/24/2019 00000000 10.1002/jcp.26437
Correlates of low-adherence to oral hypoglycemic medications among Hispanic/Latinos of Mexican heritage with Type 2 Diabetes in the United States	04/08/2019 30954512 10.1016/j.diabres.2019.04.007	04/08/2019 30954512 10.1016/j.diabres.2019.04.007
Effect of Rosuvastatin on Cholesterol Efflux Capacity and Endothelial Function in Type 2 Diabetes Mellitus and Dyslipidemia	11/22/2017 28943594 10.1253/circj.CJ-17-0411	03/25/2019 30905909 10.1253/circj.CJ-19-0087
Effect of rosuvastatin on fasting and postprandial endothelial biomarker levels and microvascular reactivity in patients with type 2 diabetes and dyslipidemia: a preliminary report	11/09/2017 29121934 10.1186/s12933-017-0629-0	03/16/2019 30876421 10.1186/s12933-019-0841-1
The Association between the Parents' Knowledge of Carbohydrate Counting and the Glycaemic Control of the Children with Type 1 Diabetes	06/19/2018 30018646 10.1155/2018/1036214	01/09/2019 30728844 10.1155/2019/5958948
Hidden authority study data have come to light: besides narcolepsy the swine influenza vaccine Pandemrix caused type 1 diabetes	12/20/2016 27995691 10.1111/joim.12583	07/02/2018 30835368 10.1111/joim.12807
Worldwide burden of cancer attributable to diabetes and high body-mass index: a comparative risk assessment (HSC) Biostatistics/Epidemiology; (HSC) Medicine - Diabetes; (HSC) Medicine - Oncology; (HSC) Public Health and Safety; The Lancet: Diabetes & Endocrinology ---Elsevier School of Public Health, MRC-PHE Centre for Environment and HealthImperial College London, London, UKSchool of Mathematics…	11/28/2017 29195904 10.1016/S2213-8587(17)30366-2	05/26/2018 30056841 10.1016/S2213-8587(18)30146-3
Diabetes-Related Knowledge and Preventative Practices Among Government Employees with Diabetes in Kuwait	11/01/2017 29372087 10.18295/squmj.2017.17.04.011	05/01/2018 30210866 10.18295/SQUMJ.2018.18.02.028
Validity and reliability of a Spanish version of the Morisky Medication Adherence Scale (MMAS-8) questionnaire in patients with type 2 diabetes mellitus treated with oral antidiabetics	03/16/2018 29551261 10.1016/j.aprim.2017.10.010	03/16/2018 29551261 10.1016/j.aprim.2017.10.010
Serum 25-hydroxyvitamin D and risk of type 2 diabetes in older adults: A dose-response meta-analysis of prospective cohort studies	01/01/2018 29369225 10.1097/MD.0000000000009517	01/21/2018 29369225 10.1097/MD.0000000000009788
Aspartame: should individuals with Type II Diabetes be taking it?	06/16/2017 00000000 10.1016/j.dsx.2017.05.019	09/01/2017 00000000 10.1016/j.dsx.2017.05.019
Evaluation of Blood Glucose Meter Efficacy in an Antenatal Diabetes Clinic	02/03/2016 26440810 10.1089/dia.2015.0104	06/01/2017 28541796 10.1089/dia.2015.0104.retract
The emerging role of SGLT2 inhibitors in the treatment of type 2 diabetes. Focus on dapagliflozin	01/01/2016 00000000 unavailable	04/05/2017 00000000 10.1515/rjdnmd-2017-0010
Biological Mechanisms Relating Periodontitis and Diabetes	06/20/2016 10.1007/s40496-016-0100-4	10/26/2016 10.1007/s40496-016-0117-8
A Comparison of Internet Monitoring with Continuous Glucose Monitoring in Insulin-Requiring Type 2 Diabetes Mellitus	05/01/2016 27283091 10.1016/j.jcjd.2016.04.003	06/06/2016 27283091 10.1016/j.jcjd.2016.04.003
Dual Reporting of Hemoglobin A1C in the Canadian Journal of Diabetes	05/01/2016 27283089 10.1016/j.jcjd.2016.04.005	06/06/2016 27283089 10.1016/j.jcjd.2016.04.005
Internet Diabetes Management: A Practical Approach	05/01/2016 27283088 10.1016/j.jcjd.2016.04.006	06/06/2016 27283088 10.1016/j.jcjd.2016.04.006
Self-efficacy and quality of life in patients with type 2 diabetes mellitus undergoing hemodialysis	04/01/2016 00000000 unavailable	05/17/2016 00000000 unavailable
Various Kinds of Bone Disease in Diabetes: Rheumatic Conditions	01/01/2016 00000000 10.1007/978-4-431-55720-3_2	04/27/2016 00000000 10.1007/978-4-431-55720-3_20
		1
		0
		Not indexed
		1
		0
		Not indexed
